# Supplementary material for: Supplementation with a Specific Combination of Metabolic Cofactors Ameliorates Non-Alcoholic Fatty Liver Disease, Hepatic Fibrosis, and Insulin Resistance in Mice
Source: Nutrients. 2021 Oct 9;13(10):3532. doi: 10.3390/nu13103532 (PMC8541294; doi:10.3390/nu13103532)
Supplement: Supplementary file 1 [file nutrients-13-03532-s001.zip]

Archive with 1 entries (1 files):
- nutrients-1341424-supplementary.pdf
